# Supplementary material for: Diverse modulatory effects of bibenzyls from Dendrobium species on human immune cell responses under inflammatory conditions
Source: PLoS One. 2024 Feb 1;19(2):e0292366. doi: 10.1371/journal.pone.0292366 (PMC10833532; doi:10.1371/journal.pone.0292366)
Supplement: S1 Dataset — (XLSX) [file pone.0292366.s001.xlsx]

## Sheet: Fig.4_Bibenzyl compounds
Frequency (%) of inflammatory cytokines (TNF-α, IL-2 and IFN-g) expression in multiple immune cell types (Fig 3).
	Frequency (%)
Group	Sample No.	CD3+CD14-/IFN-g	CD3+CD14-/IL-2	CD3+CD14-/TNF	CD3-CD14+/IFN-g	CD3-CD14+/IL-2	CD3-CD14+/TNF	B cells/IFN-g	B cells/IL-2	B cells/TNF
PBMC Untreated (Control)	1	0.18	0.11	0.61	0.35	0.52	2.26	0	0	1.74
	2	0.1	0.034	0.34	0	0.51	0	0	0	0
PBMC + LPS	1	0.29	0.033	0.85	0	0	30.5	0.57	0	0.57
	2	0.062	0	0.31	0	1.1	41.4	0	0.3	0.3
PBMC + LPS + Batatasin III 1 µM	1	0.14	0.087	0.32	0	0	22.4	0.37	0	0.37
	2	0	0	0.14	0	2.13	2.13	0.36	0	0
PBMC + LPS + Batatasin III 5 µM	1	0.12	0.03	0.21	0.83	1.65	6.61	0	0	0.36
	2	0.15	0.03	0.15	3.14	0.63	14.5	0	0.34	0
PBMC + LPS + Batatasin III 10 µM	1	0.3	0.03	0.69	1.03	0	12.4	0	0	0
	2	0.15	0	0.44	1.56	0.78	6.25	0.33	0	0.66
PBMC + LPS + Batatasin III 20 µM	1	0.13	0.063	0.47	0	0	11.7	0	0	1.6
	2	0.12	0.029	0.21	0	1.56	3.91	0	0	0.28
	Frequency (%)
Group	Sample No.	CD3+CD14-/IFN-g	CD3+CD14-/IL-2	CD3+CD14-/TNF	CD3-CD14+/IFN-g	CD3-CD14+/IL-2	CD3-CD14+/TNF	B cells/IFN-g	B cells/IL-2	B cells/TNF
PBMC Untreated (Control)	1	0.18	0.11	0.61	0.35	0.52	2.26	0	0	1.74
	2	0.1	0.034	0.34	0	0.51	0	0	0	0
PBMC + LPS	1	0.29	0.033	0.85	0	0	30.5	0.57	0	0.57
	2	0.062	0	0.31	0	1.1	41.4	0	0.3	0.3
PBMC + LPS + 4,5,4´-Trihydroxy-3,3´-dimethoxybibenzyl 1 µM	1	0.24	0.06	0.36	0	0	11.4	0.49	0	0
	2	0.03	0	0.24	1.67	2.5	14.2	0.79	0	0
PBMC + LPS + 4,5,4´-Trihydroxy-3,3´-dimethoxybibenzyl 5 µM	1	0.2	0.029	0.74	0	0	5.94	0	0	0.81
	2	0.09	0.03	0.12	0	0	14	0	0.36	0.36
PBMC + LPS + 4,5,4´-Trihydroxy-3,3´-dimethoxybibenzyl 10 µM	1	0.27	0.059	0.59	0	1.82	6.36	0.75	0	0.75
	2	0	0	0.58	0	0	0	0	0	0
PBMC + LPS + 4,5,4´-Trihydroxy-3,3´-dimethoxybibenzyl 20 µM	1	0.18	0.03	0.6	0	0.68	5.41	0	0	0
	2	0	0	0.15	0.5	2.51	10.1	0	0	0.65
	Frequency (%)
Group	Sample No.	CD3+CD14-/IFN-g	CD3+CD14-/IL-2	CD3+CD14-/TNF	CD3-CD14+/IFN-g	CD3-CD14+/IL-2	CD3-CD14+/TNF	B cells/IFN-g	B cells/IL-2	B cells/TNF
PBMC Untreated (Control)	1	0.18	0.11	0.61	0.35	0.52	2.26	0	0	1.74
	2	0.1	0.034	0.34	0	0.51	0	0	0	0
PBMC + LPS	1	0.29	0.033	0.85	0	0	30.5	0.57	0	0.57
	2	0.062	0	0.31	0	1.1	41.4	0	0.3	0.3
PBMC + LPS + Moscatilin 1 µM	1	0.25	0	0.74	0	0	23.4	0.37	0	1.12
	2	0.089	0	0.18	1.67	0.56	21.7	0.39	0.39	0
PBMC + LPS + Moscatilin 5 µM	1	0.094	0	0.75	0	0	17.1	0	0	1.24
	2	0.16	0	0.25	1.5	1.13	14.3	0	0	0
PBMC + LPS + Moscatilin 10 µM	1	0.19	0.12	0.74	0	0	9.17	0	0	0.65
	2	0	0	0.19	2.25	0.45	9.01	0.68	0	0.34
PBMC + LPS + Moscatilin 20 µM	1	0.38	0.063	0.97	0	0	10.7	0.59	0	0.59
	2	0	0	0.19	0.64	0	2.56	0	0	0.62
	Frequency (%)
Group	Sample No.	CD3+CD14-/IFN-g	CD3+CD14-/IL-2	CD3+CD14-/TNF	CD3-CD14+/IFN-g	CD3-CD14+/IL-2	CD3-CD14+/TNF	B cells/IFN-g	B cells/IL-2	B cells/TNF
PBMC Untreated (Control)	1	0.18	0.11	0.61	0.35	0.52	2.26	0	0	1.74
	2	0.1	0.034	0.34	0	0.51	0	0	0	0
PBMC + LPS	1	0.29	0.033	0.85	0	0	30.5	0.57	0	0.57
	2	0.062	0	0.31	0	1.1	41.4	0	0.3	0.3
PBMC + LPS + Crepidatin 1 µM	1	0.12	0.061	0.64	0	0	26.4	0	0	0.99
	2	0.17	0	0.058	0	0	10.9	0.75	0	0.38
PBMC + LPS + Crepidatin 5 µM	1	0.15	0.093	0.46	0	0	10.4	0.3	0	0
	2	0.064	0.032	0.29	1.18	0.59	11.8	0.37	0	0
PBMC + LPS + Crepidatin 10 µM	1	0.23	0.029	0.5	0	0	8.03	0	0	0.67
	2	0.029	0	0.2	0	0	8.2	0	0	1.01
PBMC + LPS + Crepidatin 20 µM	1	0.46	0	1.29	0	0	5.04	0.26	0	0.52
	2	0.18	0	0.3	0	0	1.68	0.29	0	0
	Frequency (%)
Group	Sample No.	CD3+CD14-/IFN-g	CD3+CD14-/IL-2	CD3+CD14-/TNF	CD3-CD14+/IFN-g	CD3-CD14+/IL-2	CD3-CD14+/TNF	B cells/IFN-g	B cells/IL-2	B cells/TNF
PBMC Untreated (Control)	1	0.18	0.11	0.61	0.35	0.52	2.26	0	0	1.74
	2	0.1	0.034	0.34	0	0.51	0	0	0	0
PBMC + LPS	1	0.29	0.033	0.85	0	0	30.5	0.57	0	0.57
	2	0.062	0	0.31	0	1.1	41.4	0	0.3	0.3
PBMC + LPS + Chrysotoxine 1 µM	1	0.087	0.058	0.38	0.79	3.17	20.6	0.41	0	0
	2	0.092	0	0.4	1.57	2.36	17.3	0	0	0.34
PBMC + LPS + Chrysotoxine 5 µM	1	0.26	0.086	0.58	0.72	0	14.4	0	0	0.8
	2	0.029	0	0.12	0	0	7.04	0.33	0	0.65
PBMC + LPS + Chrysotoxine 10 µM	1	0.29	0	0.37	0	0	3.96	0	0	1.15
	2	0.23	0.029	0.14	0	0	20	0	0	0.84
PBMC + LPS + Chrysotoxine 20 µM	1	0.14	0.058	0.72	0	0	3.01	0	0	0.65
	2	0	0	0.088	0	0	2.13	0	0.29	0.29
	Frequency (%)
Group	Sample No.	CD3+CD14-/IFN-g	CD3+CD14-/IL-2	CD3+CD14-/TNF	CD3-CD14+/IFN-g	CD3-CD14+/IL-2	CD3-CD14+/TNF	B cells/IFN-g	B cells/IL-2	B cells/TNF
PBMC Untreated (Control)	1	0.18	0.11	0.61	0.35	0.52	2.26	0	0	1.74
	2	0.1	0.034	0.34	0	0.51	0	0	0	0
PBMC + LPS	1	0.29	0.033	0.85	0	0	30.5	0.57	0	0.57
	2	0.062	0	0.31	0	1.1	41.4	0	0.3	0.3
PBMC + LPS + 3,4-Dihydroxy-5,4´-dimethoxybibenzyl 1 µM	1	0.33	0.03	0.74	0.67	1.33	10	0.67	0	1.34
	2	0.26	0.029	0.26	2.44	0	7.32	0.36	0	0
PBMC + LPS + 3,4-Dihydroxy-5,4´-dimethoxybibenzyl 5 µM	1	0.3	0	0.69	0.55	0.55	9.89	0.93	0	1.24
	2	0.41	0	0.16	6.21	1.86	19.3	0	0	0
PBMC + LPS + 3,4-Dihydroxy-5,4´-dimethoxybibenzyl 10 µM	1	0.17	0.057	0.62	0	0	8.29	0.33	0	0.66
	2	0.25	0.063	0.25	12.4	2.65	7.96	0.63	0	0
PBMC + LPS + 3,4-Dihydroxy-5,4´-dimethoxybibenzyl 20 µM	1	0.19	0.031	1.22	0.6	2.99	3.59	0.27	0.27	4.07
	2	0.54	0.18	0.12	8.62	0.86	9.48	0	0.28	1.42
	Frequency (%)
Group	Sample No.	CD3+CD14-/IFN-g	CD3+CD14-/IL-2	CD3+CD14-/TNF	CD3-CD14+/IFN-g	CD3-CD14+/IL-2	CD3-CD14+/TNF	B cells/IFN-g	B cells/IL-2	B cells/TNF
PBMC Untreated (Control)	1	0.18	0.11	0.61	0.35	0.52	2.26	0	0	1.74
	2	0.1	0.034	0.34	0	0.51	0	0	0	0
PBMC + LPS	1	0.29	0.033	0.85	0	0	30.5	0.57	0	0.57
	2	0.062	0	0.31	0	1.1	41.4	0	0.3	0.3
PBMC + LPS +Aloifol I 1 µM	1	0.22	0.031	0.34	0.74	0.74	25	0	0	1.06
	2	0.2	0	0.23	0	0	7.81	0	0	0
PBMC + LPS + Aloifol I 5 µM	1	0.38	0.032	1.07	0.57	0.57	18.3	0.55	0	0.82
	2	0.03	0	0.18	0	0	11.5	0.62	0	0.62
PBMC + LPS + Aloifol I 10 µM	1	0.15	0.029	0.55	0	0	10	0	0	0.64
	2	0.055	0	0.14	0	0	0	0.39	0	0.39
PBMC + LPS + Aloifol I 20 µM	1	0.27	0	0.57	0	0	4.7	0.28	0.28	0
	2	0.061	0	0.21	1.35	0.68	6.08	0	0	0.32
	Frequency (%)
Group	Sample No.	CD3+CD14-/IFN-g	CD3+CD14-/IL-2	CD3+CD14-/TNF	CD3-CD14+/IFN-g	CD3-CD14+/IL-2	CD3-CD14+/TNF	B cells/IFN-g	B cells/IL-2	B cells/TNF
PBMC Untreated (Control)	1	0.18	0.11	0.61	0.35	0.52	2.26	0	0	1.74
	2	0.1	0.034	0.34	0	0.51	0	0	0	0
PBMC + LPS	1	0.29	0.033	0.85	0	0	30.5	0.57	0	0.57
	2	0.062	0	0.31	0	1.1	41.4	0	0.3	0.3
PBMC + LPS +DMSO 1 µM	1	0.22	0.063	0.75	1.37	0.46	18.3	0.3	0	1.21
	2	0.16	0	0.32	0.37	1.12	30	0	0	0
PBMC + LPS + DMSO 5 µM	1	0.31	0.061	0.55	0.72	0	19.6	0.27	0	0.27
	2	0.063	0.063	0.28	0.97	0.97	28.5	0.29	0	0.29
PBMC + LPS + DMSO 10 µM	1	0.36	0.12	0.54	1.63	0	12.2	0.59	0	1.77
	2	0.063	0	0.34	0	0	22.6	0.28	0	0
PBMC + LPS + DMSO 20 µM	1	0.37	0	0.63	0	0	9.41	0.27	0.27	1.09
	2	0.03	0.091	0.33	0.6	0.6	18.5	0	0	0.29

## Sheet: Fig. 5_Cytotoxicity
Frequency (%) of live cells and apoptosis state in human PBMCs treated with two active bibenzyl compounds and DMSO (Fig 4B).
		Frequency (%)
Group	Sample No.	Live cells	Early apoptosis	Late apoptosis
PBMC Untreated (Control)	1	65.3	24.5	5.51
	2	69.9	24.1	5.41
	3	69.7	31.1	5
	4	65	27.3	4.56
PBMC + Moscatilin 1 µM	1	83.4	15.1	2.51
	2	81.9	27.4	6.67
	3	66.2	26.4	5.58
	4	68.3	14	2.28
PBMC + Moscatilin 5 µM	1	81	25.8	2.23
	2	80.4	29.8	2.31
	3	67.5	17.2	6.91
	4	64.6	16	5.93
PBMC + Moscatilin 10 µM	1	82.3	15.2	2.6
	2	75.2	21.7	5.19
	3	67.4	27.6	4.58
	4	67.3	28.4	2.15
PBMC + Moscatilin 20 µM	1	75.1	27.4	2.48
	2	76.3	26.6	2.52
	3	65.8	21.3	7
	4	67	21.6	6.76
		Frequency (%)
Group	Sample No.	Live cells	Early apoptosis	Late apoptosis
PBMC Untreated (Control)	1	65.3	24.5	5.51
	2	69.9	24.1	5.41
	3	69.7	31.1	5
	4	65	27.3	4.56
PBMC + Crepidatin 1 µM	1	70	25.6	4.68
	2	68.8	26.6	4.97
	3	79.7	17.6	2.31
	4	79.9	16.6	3.03
PBMC + Crepidatin 5 µM	1	78.2	26.5	2.43
	2	79.6	29	2.46
	3	68.6	17.7	5.22
	4	66.6	18.8	4.73
PBMC + Crepidatin 10 µM	1	65	28.8	6.43
	2	66.2	27.8	6.16
	3	69.5	24.1	6.66
	4	65.6	29.7	5.12
PBMC + Crepidatin 20 µM	1	66.3	27.5	6.4
	2	66.2	26.6	7.44
	3	61.4	30.2	8.82
	4	66.4	26.5	7.32
		Frequency (%)
Group	Sample No.	Live cells	Early apoptosis	Late apoptosis
PBMC Untreated (Control)	1	65.3	24.5	5.51
	2	69.9	24.1	5.41
	3	69.7	31.1	5
	4	65	27.3	4.56
PBMC + DMSO 1 µM	1	67.1	27.6	5.63
	2	66.4	28.2	6.97
	3	80.9	16.9	2.81
	4	80.7	16.6	2.73
PBMC + DMSO 5 µM	1	72.6	23.2	4.74
	2	72.1	25.1	5.02
	3	73.4	25.8	5.27
	4	79.2	18	2.41
PBMC + DMSO 10 µM	1	79.5	23.2	5.46
	2	70.2	25.1	5.94
	3	68	25.8	5.18
	4	66	18.2	2.02
PBMC + DMSO 20 µM	1	78.3	28.9	6.16
	2	63	31	6.81
	3	59.8	32.2	5.68
	4	58.2	18.5	2.72

## Sheet: Fig. 6D-F_Frequency CyTOF
Frequency (%) of each donor in each cluster
	No Stimulation			Cells with LPS			Cells with LPS and DMSO			Cells with Comp 3			Cells with Comp 4			Cells with Comp 3 and LPS			Cells with Comp 4 and LPS
cluster_id	Donor 1	Donor 2	Donor 3	Donor 1	Donor 2	Donor 3	Donor 1	Donor 2	Donor 3	Donor 1	Donor 2	Donor 3	Donor 1	Donor 2	Donor 3	Donor 1	Donor 2	Donor 3	Donor 1	Donor 2	Donor 3
1	13.9	29.3	31.5	14.8	31.5	25.4	14.4	26.5	30.1	14.6	25.4	30.9	14.5	26	31.1	14.8	25.5	30.6	14.4	28.1	31.2
2	3.5	4.1	3	3.4	2.6	3.6	3.6	3.7	3	3.6	3.5	2.5	3.7	3.5	2.6	3.7	3.6	2.5	3.5	3.7	2.7
3	2.7	7.8	0.9	2.4	1.5	10.8	2.3	9.5	1.6	2.8	10.1	1.3	2.4	10.4	1.3	2.4	11.3	1.3	2.4	8.6	1.1
4	9	6.2	6.3	8.7	8.9	9.5	9	8	7.3	9.1	8.6	8.3	9.4	9.1	8.4	9.1	8.5	8.1	8.9	7	7.2
5	0.3	0.3	0.3	0.3	0.3	0.2	0.3	0.3	0.4	0.3	0.3	0.4	0.3	0.2	0.3	0.2	0.3	0.3	0.2	0.3	0.2
6	3	4.2	6	3.1	5.9	5.2	3.3	4.5	6	3	5	5.9	2.9	5	6.1	3.2	4.7	6.2	2.9	4.7	5.8
7	0.7	0.3	0.4	0.8	0.9	1.5	0.7	0.9	0.6	0.7	1.4	1	0.7	1.1	0.8	0.6	1.2	1.1	0.7	0.6	0.6
8	0.1	0.7	0.6	0.2	0.7	0.7	0.2	0.6	0.6	0.2	0.7	0.6	0.1	0.8	0.6	0.2	0.7	0.6	0.1	0.7	0.6
9	45.7	37.6	40.4	49.3	30.7	26.3	45.2	30.3	36.1	48.3	27.9	31.1	46.7	28.4	33.3	49.1	28.1	33	47	33.4	38
10	6	4.9	3.6	6.5	3.9	5.9	6.6	6.6	4.2	6.2	5.7	4	6.2	5.9	3.9	6.8	5.7	4.1	7.1	5.7	4.2
11	0.3	0.2	0.2	0.2	0.3	0.3	0.2	0.2	0.2	0.3	0.2	0.3	0.3	0.2	0.3	0.3	0.2	0.4	0.2	0.3	0.3
12	0.2	0.3	0.2	0.2	0.2	0.3	0.2	0.3	0.2	0.2	0.3	0.2	0.2	0.3	0.2	0.2	0.2	0.2	0.2	0.3	0.2
13	0.1	0.1	0	0.1	0.1	0.2	0.1	0.2	0.1	0.1	0.2	0.1	0.1	0.1	0.1	0.1	0.2	0.1	0.1	0.1	0.1
14	0.6	0.4	0.4	0.5	0.4	0.4	0.7	0.5	0.4	0.6	0.4	0.4	0.7	0.3	0.3	0.7	0.3	0.4	0.7	0.4	0.4
15	0.3	0.3	0.2	0.3	0.2	0.2	0.2	0.2	0.2	0.2	0.2	0.2	0.2	0.2	0.2	0.2	0.2	0.2	0.2	0.2	0.2
16	1.8	0.4	1	1.2	1.2	1	1.7	1.1	1.3	1.3	1	1.3	1.5	1.1	1.2	1.3	0.9	1.3	1.6	0.7	1
17	0.7	0.2	0.3	0.6	0.5	0.7	0.5	0.5	0.5	0.6	0.7	0.6	0.7	0.5	0.6	0.5	0.7	0.6	0.5	0.4	0.4
18	0	0	0	0	0	0	0	0	0	0	0	0	0	0	0	0	0	0	0	0	0
19	11	2.7	4.7	7.1	10.3	8	10.7	6	7.4	7.9	8.2	10.8	9.4	6.7	8.5	6.5	7.7	9	9.2	4.6	5.7
20	0	0.1	0.1	0.1	0.1	0.1	0.1	0.1	0.1	0.1	0	0.1	0.1	0.1	0.1	0.1	0.1	0.1	0.1	0.1	0

## Sheet: Fig. 6G_Marker Expression
Mean and SD of marker expression in cluster 4, 7, 19 and all other clusters together
	cluster 4		Cluster 7		cluster 19		All other clusters
Marker	Mean	SD	Mean	SD	Mean	SD	Mean	SD
pNFkBp65	2.46705	0.0767805	2.2541	0.0764473	2.53829	0.163623	2.32196	0.470553
pSTAT1	0.778524	0.0601811	1.53452	0.24752	1.57238	0.0863032	1.32689	1.44974
pSTAT3	2.70362	0.0358224	2.99952	0.0778419	3.0291	0.0781882	2.90562	0.968178
pCREB	2.63514	0.205456	2.47143	0.192664	3.27167	0.223618	3.11812	1.17423
pS6	0.143524	0.0266113	0.188857	0.0720176	0.114333	0.0337866	0.792779	1.59645
p53	1.37229	0.0529728	1.57276	0.0848469	1.83557	0.0739064	1.84389	1.16503
pSTAT5	0.285333	0.0568167	2.57648	0.680728	0.292286	0.0454886	0.286457	0.229501
pH2AX	0.408952	0.0390237	0.508762	0.0646559	0.510238	0.0988063	0.444084	0.217238
pAKT	0.783714	0.050466	0.937048	0.0869244	1.00857	0.110395	0.93721	0.240244
pERK	0.256476	0.0343389	0.231524	0.0483887	0.577571	0.184446	0.244227	0.177757
